# Supplementary material for: Green Chitosan Bioplastics: How the Filler Impacts the Biological Activity and the Biodegradability?
Source: Materials (Basel). 2026 May 21;19(10):2167. doi: 10.3390/ma19102167 (PMC13208214; doi:10.3390/ma19102167)
Supplement: Supplementary file 1 [file materials-19-02167-s001.zip]

Archive with 1 entries (1 files):
- materials-4310266-supplementary.pdf
